# Supplementary material for: HortGenome Search Engine, a universal genomic search engine for horticultural crops
Source: Hortic Res. 2024 Apr 8;11(6):uhae100. doi: 10.1093/hr/uhae100 (PMC11165154; doi:10.1093/hr/uhae100)
Supplement: Web_Material_uhae100 [file web_material_uhae100.zip]

Archive with 1 entries (1 files):
- HSE_SuppTables_v2.xlsx
